# Supplementary material for: Epidemiology and Trends over Time of Foreign Body Injuries in the Pediatric Emergency Department
Source: Children (Basel). 2021 Oct 19;8(10):938. doi: 10.3390/children8100938 (PMC8534431; doi:10.3390/children8100938)
Supplement: Supplementary file 1 [file children-08-00938-s001.zip]

Archive with 1 entries (1 files):
- children-1403968-supplementary.pdf
